# Supplementary material for: Impact of Dietary Patterns on Skeletal Health: A Systematic Review and Meta-Analysis of Bone Mineral Density, Fracture, Bone Turnover Markers, and Nutritional Status
Source: Nutrients. 2025 Dec 9;17(24):3845. doi: 10.3390/nu17243845 (PMC12735435; doi:10.3390/nu17243845)
Supplement: Supplementary file 1 [file nutrients-17-03845-s001.zip]

Archive with 1 entries (1 files):
- nutrients-3987767-supplementary.pdf
